# Supplementary material for: Photonic time-crystalline behaviour mediated by phonon squeezing in Ta2NiSe5
Source: Nat Commun. 2024 Apr 29;15:3638. doi: 10.1038/s41467-024-47855-8 (PMC11059354; doi:10.1038/s41467-024-47855-8)
Supplement: Supplementary file 3 — Source Data [file 41467_2024_47855_MOESM3_ESM.xlsx]

## Sheet: Sheet1
Figure 1a:
Frequency(THz)	Experimental data (T = 90K)	Experimental data (T = 120K)	Theory fit
1.03	0.0488232	0.043962	0.0064059
1.05	0.0458116	0.0439973	0.00825125
1.08	0.043042	0.0440961	0.0110652
1.1	0.0407877	0.0443004	0.0129161
1.13	0.0392979	0.0446549	0.0155394
1.15	0.0387479	0.0452013	0.0171135
1.17	0.0391946	0.0459719	0.0184931
1.2	0.040566	0.0469849	0.0201202
1.22	0.0426955	0.0482425	0.0208852
1.25	0.0453753	0.0497314	0.0215753
1.27	0.0484017	0.0514253	0.0217819
1.3	0.0515991	0.0532892	0.0218512
1.32	0.054826	0.0552831	0.0218337
1.35	0.0579732	0.0573657	0.0218759
1.37	0.0609583	0.0594972	0.0220312
1.39	0.0637209	0.0616413	0.022338
1.42	0.066219	0.0637656	0.023139
1.44	0.0684266	0.0658423	0.0239156
1.47	0.0703329	0.0678483	0.0254307
1.49	0.0719412	0.0697647	0.0266448
1.52	0.0732689	0.0715762	0.0286904
1.54	0.0743459	0.0732714	0.0301423
1.57	0.0752127	0.0748412	0.032334
1.59	0.0759152	0.0762779	0.0337326
1.62	0.0765005	0.0775751	0.0356186
1.64	0.0770087	0.0787252	0.0366722
1.66	0.0774676	0.0797195	0.0375189
1.69	0.0778876	0.0805468	0.038335
1.71	0.0782599	0.0811946	0.0385439
1.74	0.0785587	0.0816481	0.038325
1.76	0.0787461	0.0818925	0.0378242
1.79	0.0787789	0.0819139	0.0365712
1.81	0.0786178	0.0817006	0.0354351
1.84	0.0782334	0.0812456	0.0333581
1.86	0.0776125	0.080547	0.0317784
1.88	0.0767605	0.0796101	0.0300882
1.91	0.0757024	0.0784488	0.027433
1.93	0.0744798	0.0770862	0.0256405
1.96	0.0731476	0.0755554	0.0230121
1.98	0.0717676	0.0738997	0.0213503
2.01	0.0704021	0.0721719	0.0190663
2.03	0.0691067	0.0704323	0.0177158
2.06	0.0679234	0.0687455	0.0159849
2.08	0.0668754	0.0671754	0.0150358
2.1	0.0659637	0.065779	0.014247
2.13	0.0651666	0.0645995	0.0133355
2.15	0.064442	0.063659	0.0128763
2.18	0.0637335	0.0629549	0.0123313
2.2	0.0629776	0.0624578	0.0120082
2.23	0.0621123	0.0621153	0.0114838
2.25	0.0610875	0.0618589	0.0110541
2.28	0.0598719	0.0616143	0.010218
2.3	0.0584614	0.061312	0.00950866
2.32	0.0568828	0.0608973	0.00867259
2.35	0.0551964	0.0603373	0.00720163
2.37	0.053494	0.0596255	0.00610751
2.4	0.0518945	0.0587815	0.00437795
2.42	0.0505338	0.0578491	0.00322654
2.45	0.0495504	0.0568907	0.00161798
2.47	0.049066	0.0559802	0.0006935
2.5	0.0491643	0.0551945	-0.000362999
2.52	0.0498742	0.0546047	-0.000795078
2.55	0.051162	0.0542667	-0.000972582
2.57	0.052936	0.0542147	-0.000760032
2.59	0.0550599	0.0544548	-0.000284903
2.62	0.0573697	0.0549634	0.000879548
2.64	0.0596886	0.0556876	0.00190685
2.67	0.0618397	0.0565492	0.00369631
2.69	0.0636553	0.0574506	0.00496055
2.72	0.0649858	0.0582823	0.00678402
2.74	0.0657082	0.0589314	0.0078468
2.77	0.0657352	0.0592921	0.00905442
2.79	0.0650254	0.0592773	0.00953181
2.81	0.0635923	0.0588315	0.00971154
2.84	0.0615118	0.0579449	0.00940553
2.86	0.0589276	0.0566665	0.00883753
2.89	0.056052	0.0551145	0.00753205
2.91	0.0531602	0.053481	0.00644325
2.94	0.0505744	0.0520243	0.00466094
2.96	0.0486284	0.0510417	0.00348559
2.99	0.0476101	0.0508176	0.00192317
3.01	0.0476922	0.0515529	0.00110242
3.03	0.0488817	0.0533046	0.000507719
3.06	0.0510244	0.0559679	7.97534e-05
3.08	0.0538561	0.0593086	9.6138e-05
3.11	0.0570677	0.0630196	0.000494544
3.13	0.0603514	0.066773	0.000929743
3.16	0.0634236	0.0702545	0.00166043
3.18	0.0660305	0.0731806	0.00208695
3.21	0.0679492	0.0753079	0.00245586
3.23	0.0689872	0.0764373	0.00243942
3.25	0.0689842	0.0764175	0.00217447
3.28	0.0678156	0.0751462	0.00131229
3.3	0.0653979	0.0725701	0.000480672
3.33	0.0616954	0.0686834	-0.000954499
3.35	0.0567312	0.0635253	-0.00186154
3.38	0.0506072	0.0571791	-0.00276671
3.4	0.0435506	0.0497815	-0.0028175
3.43	0.0360343	0.0415535	-0.00164039
3.45	0.0290912	0.0329052	0.000197601
3.48	0.0249228	0.0247728	0.00480644
3.5	0.0264602	0.019569	0.00918816
3.52	0.0339301	0.0211333	0.0145998
3.55	0.0449823	0.0291455	0.024426
3.57	0.0577097	0.0402014	0.031844
3.6	0.0709365	0.0523201	0.0435807
3.62	0.0837654	0.0644621	0.051305
3.65	0.0953627	0.0758508	0.0617917
3.67	0.10492	0.0857732	0.0675129
3.7	0.111711	0.093571	0.0734173
3.72	0.115198	0.0987079	0.075254
3.74	0.115133	0.100854	0.0752804
3.77	0.1116	0.0999394	0.0719555
3.79	0.104979	0.0961509	0.0676805
3.82	0.0958475	0.0898674	0.0587831
3.84	0.0848523	0.0815672	0.0516803
3.87	0.0726123	0.0717414	0.0402397
3.89	0.0596584	0.060832	0.0326771
3.92	0.0464201	0.0492015	0.0223777
3.94	0.0332632	0.0371289	0.0166834
3.96	0.0206591	0.0248231	0.0122314
3.99	0.0103897	0.0124825	0.0082713
4.01	0.0114797	0.0025552	0.00758067
4.04	0.0219263	0.0130912	0.00945872
4.06	0.0337505	0.0255906	0.0125024
4.09	0.0456971	0.0381847	0.0192704
4.11	0.0574832	0.0507398	0.0248635
4.14	0.0689546	0.0631355	0.0341066
4.16	0.0799617	0.075216	0.0403721
4.18	0.0903295	0.0867787	0.0463657
4.21	0.0998567	0.0975776	0.0542764
4.23	0.108333	0.107339	0.0585394
4.26	0.115573	0.115796	0.0631462
4.28	0.121468	0.122734	0.0650277
4.31	0.126039	0.128048	0.0663704
4.33	0.129487	0.131794	0.0666273
4.36	0.132207	0.134217	0.0668902
4.38	0.134766	0.13574	0.0675633
4.41	0.137825	0.136917	0.070365
4.43	0.142031	0.138349	0.0740063
4.45	0.147891	0.140585	0.0794607
4.48	0.15569	0.144042	0.091539
4.5	0.165446	0.148938	0.102316
4.53	0.176939	0.155286	0.122306
4.55	0.189744	0.162907	0.137722
4.58	0.203279	0.171461	0.162692
4.6	0.216827	0.180479	0.179585
4.63	0.229552	0.189388	0.203365
4.65	0.240535	0.197533	0.217015
4.67	0.248828	0.204216	0.228015
4.7	0.253565	0.208756	0.238131
4.72	0.254101	0.210576	0.239911
4.75	0.250148	0.209298	0.234527
4.77	0.241847	0.204826	0.225635
4.8	0.229749	0.197369	0.205183
4.82	0.214701	0.187402	0.187666
4.85	0.197694	0.175581	0.157484
4.87	0.179733	0.162633	0.136012
4.89	0.161752	0.149278	0.11448
4.92	0.144607	0.136191	0.0838914
4.94	0.129108	0.123993	0.0657368
4.97	0.116071	0.113284	0.0434226
4.99	0.106328	0.104655	0.0324952
5.02	0.100631	0.0986818	0.0226935
5.04	0.0994138	0.095833	0.020645
5.07	0.102564	0.096341	0.0239788
5.09	0.109422	0.100096	0.0300351
5.11	0.119025	0.10666	0.0386561
5.14	0.130355	0.115386	0.0551876
5.16	0.142459	0.125534	0.0676731
5.19	0.154462	0.136341	0.0868269
5.21	0.16554	0.147043	0.0988156
5.24	0.174912	0.156878	0.113918
5.26	0.181871	0.165119	0.121235
5.29	0.185844	0.171122	0.127088
5.31	0.18647	0.174408	0.127297
5.34	0.183671	0.174736	0.122113
5.36	0.177673	0.172157	0.115292
5.38	0.168971	0.167006	0.106181
5.41	0.158256	0.159842	0.0892427
5.43	0.146321	0.151354	0.0765533
5.46	0.133975	0.142266	0.0568603
5.48	0.121993	0.133251	0.0441118
5.51	0.111089	0.124884	0.0267995
5.53	0.101897	0.117619	0.0170342
5.56	0.0949387	0.111771	0.0057026
5.58	0.0905554	0.107523	0.000547468
5.6	0.0888313	0.104926	-0.00266405
5.63	0.0895564	0.103909	-0.00401735
5.65	0.092278	0.104303	-0.0028434
5.68	0.0964143	0.105866	0.00145662
5.7	0.101363	0.108308	0.00560313
5.73	0.106566	0.111315	0.0129581
5.75	0.111529	0.114561	0.0181503
5.78	0.115827	0.117724	0.025614
5.8	0.119104	0.120495	0.0299833
5.82	0.121082	0.122592	0.0336063
5.85	0.121575	0.123783	0.0372749
5.87	0.120497	0.123901	0.038381
5.9	0.117872	0.122864	0.03792
5.92	0.113832	0.120676	0.036235
5.95	0.108603	0.117431	0.0318623
5.97	0.102488	0.113293	0.0279229
6	0.0958433	0.108479	0.020917
6.02	0.0890613	0.103239	0.0157963
6.04	0.0825511	0.0978369	0.0105422
6.07	0.0767203	0.0925335	0.00281672
6.09	0.0719478	0.0875751	-0.00198164
6.12	0.0685403	0.083182	-0.00828443
6.14	0.0666779	0.0795355	-0.0117192
6.17	0.0663714	0.0767654	-0.0155181
6.19	0.0674614	0.0749368	-0.0170872
6.22	0.0696666	0.0740447	-0.0179864
6.24	0.0726561	0.0740181	-0.0176599
6.27	0.0761093	0.0747353	-0.015922
6.29	0.0797499	0.0760453	-0.0140413
6.31	0.0833566	0.0777898	-0.0116858
6.34	0.0867614	0.0798192	-0.00747857
6.36	0.0898422	0.0820034	-0.00437965
6.39	0.0925168	0.0842352	0.000430566
6.41	0.0947359	0.0864302	0.00358201
6.44	0.0964802	0.0885249	0.00796408
6.46	0.0977574	0.0904737	0.0105231
6.49	0.0985996	0.0922457	0.0136412
6.51	0.0990619	0.0938225	0.0151692
6.53	0.0992184	0.0951962	0.0162248
6.56	0.0991577	0.0963682	0.0169131
6.58	0.0989758	0.0973477	0.0167988
6.61	0.0987675	0.0981511	0.0158629
6.63	0.0986168	0.0988003	0.0148139
6.66	0.0985878	0.0993218	0.0127873
6.68	0.0987184	0.0997453	0.0112556
6.71	0.0990159	0.100103	0.00889988
6.73	0.0994589	0.100426	0.00740722
6.75	0.100001	0.100749	0.00605821
6.78	0.100577	0.101101	0.00442063
6.8	0.101114	0.101512	0.0036372
6.83	0.101537	0.102006	0.00295606
6.85	0.101774	0.102603	0.0028183
6.88	0.101766	0.103316	0.00302107
6.9	0.101469	0.10415	0.0033757
6.93	0.100851	0.105105	0.00413739
6.95	0.0999026	0.10617	0.00474413
6.97	0.0986275	0.10733	0.00539311
